# Supplementary material for: Risk factors for metachronous esophageal squamous cell carcinoma after endoscopic or surgical resection of esophageal carcinoma: a systematic review and meta-analysis
Source: Front Oncol. 2023 Sep 14;13:1241572. doi: 10.3389/fonc.2023.1241572 (PMC10540085; doi:10.3389/fonc.2023.1241572)
Supplement: Supplementary file 2 [file DataSheet_2.xlsx]

## Sheet: Sheet2
Table 2 Characteristics of included studies.
First author year	Study period	Country	Cohort Study Type	Age (Years)	Sex (Male/Female)	Cancer Type of Preoperation	Resection method	Follow-up period (months)	n MESCC (n)	Meta -analysis	Distribution of SPC	Potential Risk Factors Investigated	Inclusion Criteria of Patients	Characteristics of MESCC/SPC
Satoshi Abiko 2018	2016-2017	Japan	retrospective	mean 70.0 (SD 8.0)	130/28	ESCC	ER	median 80 (range 24–244)	47(158)	RF, incidence	No	smoking, gender, alcohol consumption, smoking after ER, alcohol consumption after ER	pathological diagnosis of ESCC in the resected specimens; complete endoscopic resection by ER; the possibility of collecting saliva samples; age≥20years	MESCC was defined as a lesion located away from the scar of the initial ER and detected C 1 year after the ER.
Yuka Azuma 2022	2013-2016	Japan	retrospective	mean 67.12 (range 35-87）	85/17	ESCC	ER	median 49 (range 36–84 )	30(102)	RF, incidence	No	smoking, gender,LVLs, alcohol consumption, history of multiple other cancer, tumor location, smoking after ER, tumor depth, macroscopic type	no history of ESCC; no previous surgery, chemotherapy, or radiotherapy for ESCC; no additional esophagectomy, radiation, or chemo-radiotheapy after ESD; follow-up esophagogastroduodenoscopy (EGD) could be performed for three years after ESD.	MESCC was identified an interval of 1 year or more after ER*.
Kenichi Kagemoto 2016	2012-2014	Japan	prospective	mean 64.7	101/16	ESCC/esophageal dysplasia	ER, 10CRT after ER	median 38.8 (range 13–128)	34(117)	RF, incidence	No	smoking, gender, LVLs, age	patients without advanced ESCC; no history of esophageal disease; follow up for >12 months.	Metachronous tumors were defined as ≥1 primary tumors detected distant from the ESD scar.
Nobuhiko Ogasawara 2021	2007-2008	Japan	retrospective	mean 65 (range 44-87)	76/12	ESCC	ER	median 132 (range 72–142.8)	57(88)	RF, incidence	No	smoking, gender, LVLs, age, tumor location, macroscopic type	newly diagnosed superfcial ESCC; tumor-negative vertical margins of the surgically resected specimens; tumor invasion limited in EP/LPM/MM and no evident lymphovascular invasion in the histopathologic analysis of resection specimens; patients were followed_x0002_up for at least 3 years after ESD; no history of ESD, surgical treatment, or radiotherapy for ESCC or HNSCC; no additional treatment (su…	MESCC was confirmed when endoscopic diagnosis was over 1 year after the first ESD.
Ga Hee Kim 2020	2007-2018	Korea	retrospective	mean 65.1	238/15	ESCC	ER	range 2-60	21(253)	RF, incidence	No	smoking, gender, LVLs, tumor location, smoking after ER, tumor depth, alcohol consumption after ER, lymphovascular invasion	diagnosed with SCC based on ESD specimens; no further treatment after endoscopic resection (esophageal surgery, radiation therapy, chemoradiotherapy); allow for follow-up.	MESCC was defined at another site of the ESD scar after ESD.
Yuji Urabe 2018	2012-2014	Japan	retrospective	mean 65.3	115/15	ESCC	ER, 17CRT after ER	median 35.1 (range 12–86)	44(130)	RF, incidence	No	smoking, gender, LVLs, alcohol consumption	patients without advanced ESCC; no history of esophageal disease; not low-grade intraepi thelial neoplasia or granular cell tumors; follow-up for>30 months. after endoscopic resection were excluded	Metachronous tumors were defined as ≥ 1 primary tumor detected distant from the endoscopic resection scar.
Wen-Lun Wang 2016	2008-2014	Taiwan, China	prospective	mean 52.65 (SD 9.34)	154/8	ESCNs/HGD/intra- mucosal cancer	ER	mean 26.6 (range 7–78)	24(113)	RF, incidence	No	LVLs, age, history of multiple other cancer	adults with newly diagnosed histologically proven early stage ESCNs.	Metachronous esophageal tumor was defined as a tumor recurring at a new site after more than 6 months of complete remission status*.
Ming‐Hung Hsu 2021	2008-2018	Taiwan, China	retrospective	mean 54 (range 30-87)	160/7	ESCC	ER	mean 52.6 (range 3–146)	41(167)	RF, incidence	No	tumor depth, lymphovascular invasion	histologically proven squamous cell carcinoma; tumor invasion depth limited in the mucosal layer; no lymph node or distant metastases; no prior chemoradiation therapy.	Metachronous esophageal tumor was defined as a tumor which recurred at a new site after more than 6 months of complete remission status*.
Ayaka Tajiri 2022	2001-2019	Japan	retrospective	median 65 (range 32–83)	242/51	ESCC	ER	median 66.73 (range 21.5–247.4)	127(293)	RF, incidence	No	smoking, gender, LVLs, age, alcohol consumption, history of multiple other cancer, tumor location, alcohol consumption after ER, macroscopic type	pathologically diagnosed ESCC; treated by endoscopic resection, including endoscopic submucosal dissection or endoscopic mucosal resection; follow-up esophagogastroduodenoscopy (EGD) performed more than once in our institute after resection; no prior radiotherapy and/or chemotherapy, or surgery to the esophagus.	MESCC was diagnosed endoscopically and pathologically after ER*.
Y. Otowa 2015	2006-2013	Japan	retrospective	mean 66	229/44	ESCC	surgery	median 25.44 (range 0.24-99.48)	6(273)	icidence	Yes	NA	diagnosed with esophageal cancer; underwent surgery.	MESCC appeared in the esophagus after surgery；SPCs appeared in any organ after surgery*.
Dongxian Jiang,2016	2007-2013	China	retrospective	median 61 (range 16–84)	252/116	ESCC/precancerous lesions of squamous epithelium	ER	median 27 (range 0–81)	56(368)	incidence	No	NA	had early ESCC or precancerous lesions of squamous epithelium; underwent an ER.	Metachronous esophageal lesion was esophageal lesion detected 3 months or longer after ER.
A.Kokawa 2001	1966-1998	Japan	retrospective	mean 61.86	323/45	ESCC	surgery/ER	-	19(368)	RF, incidence	Yes	smoking, gender, alcohol consumption, history of multiple other cancer	had not undergone any preoperative therapy; were followed for at least 6 months after resection.	MESCC occurred more than 6 months afterwards of the diagnosis of oesophageal cancer; SPCs were defined as cancers occurred in any organ after surgery*.
Ichiro Oda 2020	2005-2010	Japan	prospective	mean 67.0 (SD 8.3)	278/52	ESCC	ER	median 49.4 (range 1.3 – 81.2)	74(330)	icidence	No	NA	newly diagnosed high-grade intraepithelial neoplasia (HGIN) of the esophagus or ESCC; complete endoscopic resection; defined as resection after which no Lugol voiding areas could be identified endoscopically after endoscopic resection; histopathologically negative vertical margin of the resected specimen; tumor invasion limited to the mucosa on histopathological examination of the resected specim…	MESCC was defined as the development of an ESCC at a location different from that of the initial ESCC after the index endoscopic resection.
Toshiyuki Yoshio 2022	2006-2012	Japan	retrospective	median 63 (range 42-75)	141/29	ESCC	ER, 96CRT after ER	median 66.1 (IQR 53.0–81.3)	32(170)	RF, incidence	Yes	smoking, gender, LVLs, age, alcohol consumption	histologically proven squamous cell carcinoma or basaloid cell carcinoma based on biopsy; main tumor depth of invasion noted as cSM1–2 by endoscopic ultrasound; no previous treatment with chemotherapy or radiation against any other malignancies; no previous treatment for esophageal cancer except ER (diagnosed as pEP, pLPM, or pMM tumors without lymphovascular invasion); age between 20 and 75 year…	MESCC occurred in other esophageal sites; SPCs included multiple ESCCs in other esophageal sites and primary cancers in other organs.
Wen-Si Hu 2015	1999-2008	China	retrospective	mean 56.89	356/156	ESCC	surgery	mean 100.48	5(512)	icidence	Yes	NA	had no any type of perioperative chemotherapy or radiotherapy.	MESCC primarily occurred in esophagus after surgery; SPCs primarily occurred in any organ after surgery*.
Toshiki Matsubara 2003	1985-2001	Japan	retrospective	mean 61.6 (range 40-86)	591/88	ESCC	surgery	mean 45.79	12(679)	icidence	Yes	NA	underwent esophagectomy for squamous cell carcinoma of the thoracic esophagus.	MESCC was defined as primary cancer in residual esophagus; SPCs were defined in patients with esophageal cancer as primary malignancies in other organs that were detected after esophagectomy.
Kengo Onochi 2018	2005-2014	Japan	retrospective	mean 67.8 (SD 8.3)	258/27	ESCC	ER	mean 76.7 (SD 32.2)	45(328)	RF, incidence	Yes	smoking, gender, LVLs, age,	no history of being treated for upper GI cancer ; no additional esophagectomy or chemoradiotherapy after ESD for ESCC; cases with ER.	MESCC primarily occurred in esophagus after ER of initial ESCC; cancers that were detected after the index ESD were defined as second primary cancers.
K. Uno 2017	2002-2013	Japan	retrospective	mean 68.9 (SD 8.4)	138/16	ESCC	ER	median 40.5 (range 28.8–69.5)	49(154)	icidence	No	NA	age was 20-90 years; no history of esophagectomy or CRT; patients with sufficient specimen for histological evaluation; patients with a histological diagnosis of SCC (dysplasia, or other variants of carcinoma) based on ESD specimens; patients without a concomitant presence or history of invasive cancers of other organs.	Newly lesions that were detected after 12 months were defined as metachronous lesions.
Yusuke Sato 2005	1989-1999	Japan	prospective	mean 64 (SD 7)	86/7	ESCC	surgery	-	6(93)	icidence	Yes	NA	esophagectomy without extensive lymph node dissection; lymph nodes did not show metastatic involvement ; no neoadjuvant chemotherapy, radiation therapy, or both.	MESCC occurred in esophagus after surgery without metastasis of lymph nodes; SPCs occurred in any organ after surgery*.
Akira Maekawa 2019	1994-2011	Japan	retrospective	range 39-89	448/96	EC	ER	median 79.5 (range 2–120)	82(544)	icidence	Yes	NA	mucosal and submucosal cancer, including in situ lesions; no distant or lymph node metastasis; no previous history of cancer	MESCC were registered 2 months or later after the follow-up starting; SPCs were detected at the beginning of follow-up*.
Chikatoshi Katada 2016	2005-2010	Japan	prospective	mean 66.57	278/52	ESCC	ER	median 49.4 (range 1.3–81.2)	74(330)	RF, incidence	No	macroscopic type	newly diagnosed early SCC of the esophagus; complete endoscopic resection by endoscopic mucosal resection (EMR) or endoscopic submucosal dissection (ESD); tumor-negative vertical margins of resected specimens; tumor invasion limited to the mucosa on histopathological examination of resected specimens; no additional treatment (surgical resection, radiotherapy, chemotherapy, etc.) immediately after…	If a new lesion was detected at the first follow-up or thereafter, such a lesion was defined as a "metachronous" lesion.
Naoya Yoshida 2022	2005-2019	Japan	retrospective	mean 66.2 (SD 8.5)	662/104	ESCC	surgery	-	NA	NA	Yes	NA	patients who underwent esophagectomy, enrolled histological ESCC.	Postoperative metachronous multiple primary cancers were defined as cancers that were first identified after esophagectomy.
SD, standard deviation; ESCC, esophageal squamous cell carcinoma; ESCNs, early esophageal squamous cell neoplasias; HGD, high-grade dysplasia; EC, Esophageal cancer; ER, endoscopic resection; CRT, chemoradiotherapy; IQR, interquartile range; RF, risk factors; LVLs, Lugol-voiding lesions; ESD, endoscopic submucosal dissection; SPC, second primary cancer; MESCC, metachronous esophageal squamous cel…
